# Supplementary material for: Hepatic SerpinA1 improves energy and glucose metabolism through regulation of preadipocyte proliferation and UCP1 expression
Source: Nat Commun. 2024 Nov 12;15:9585. doi: 10.1038/s41467-024-53835-9 (PMC11557585; doi:10.1038/s41467-024-53835-9)
Supplement: Supplementary file 4 — Source Data [file 41467_2024_53835_MOESM4_ESM.xlsx]

## Sheet: Fig.1c
Control	Ai-IGF1RKO	Ai-IRKO	Ai-DKO
363.62	396.964	372.684	498.526
322.675	330.901	464.738	498.526
280.946	276.618	476.587	462.637
269.689	305.463	472.339	481.707
280.612	328.029	423.962	445.163
274.299	271.66	461.378	489.867
296.503	291.729	442.281	460.959
334.869	346.533	417.536	445.163
323.743	339.222	434.91	485.994
277.946	288.002	454.277	445.575
n = 10

## Sheet: Fig.1d
male (n = 3)
Heart	Lung	Liver	Spleen	Esophagus	Stomach	Duodenum	Jejunum	Ileum	Ascending colon	Transversus colon	Descending colon	Kidney	Adrenal gland	Urethra	Epidydimus	Testis	Bladder	Skin	Subcutaneus Adipose Tissue	Perigonadal Adipose Tissue	Retroperitoneal Adipose Tissue	Brown Adipose Tissue	Quadriceps femoris	Tibialis anterior	Extensor digitorum longus	Soleus	Gastrocnemius	Nucleus accumbens	Substantia nigra	Hippocampus	Cerebellum	Hypothalamus	Raphe nucleus	Prefrontal cortex	Pituitary
312.852	72831.6	57742907	2797.69	2133070	13567.7	3843.32	5181.31	6919.7	154.889	51.8702	106.63	24594.7	1967.49	803.535	28.0525	58.4721	120.02	390.952	2516.63	533.444	850.358	211.423	101.663	17.6516	9.05152	17.4724	20.5058	4.51716	7.2029	839.065	23.3247	40.3522	7.45188	7.27836	1.15487
240.315	969.506	62832954	853.795	129886	973.539	265.598	1877.18	5044.56	597.633	86.3589	217.192	22179	990.808	1978.25	6.51903	47.5007	22.8146	133240	3338.32	205268	787.94	586.296	108.05	89.9268	56.2562	266.234	18.6735	1.89365	2.55201	9.33456	8.51444	37.2585	16.6881	14.0767	60.9547
529.364	409.829	22761440	910.709	6611.17	14950.9	533.484	5280.7	12123.1	24.8832	385.197	197.655	22847.6	2210.72	105.319	15.339	36.1668	142.33	3041.74	1409.1	4648.26	604.542	31.9619	246.494	69.7575	42.049	22.4051	3.22165	2.98344	12.8632	8.05596	7.84676	3.28783	17.6053	3701.8	1.9008
female (n = 3)
Heart	Lung	Liver	Spleen	Esophagus	Stomach	Duodenum	Jejunum	Ileum	Ascending colon	Transversus colon	Descending colon	Kidney	Adrenal gland	Urethra	Uterus	Ovary	Bladder	Skin	Subcutaneus Adipose Tissue	Perigonadal Adipose Tissue	Retroperitoneal Adipose Tissue	Brown Adipose Tissue	Quadriceps femoris	Tibialis anterior	Extensor digitorum longus	Soleus	Gastrocnemius	Nucleus accumbens	Substantia nigra	Hippocampus	Cerebellum	Hypothalamus	Raphe nucleus	Prefrontal cortex	Pituitary
53.5783	34.2156	15660484	2064.69	28910.3	30980.2	2908	1471.79	764.697	5802.23	2612.02	185.264	5413.46	578350	52811.2	3711.56	12563.5	17.2274	17451.7	890.281	458.171	520.039	25.251	473.568	949.453	114.087	1.39359	86.7881	50.3079	111.228	6.68372	8.61834	6.91793	4.15931	3.1715	2.72197
260.464	11.8387	21230375	937.232	155433	1111.49	343.243	590.93	1055.82	3838.81	1588.04	591.295	3483.51	390.079	244461	7212.95	9423.05	22175.3	163964	6782.67	488.272	5069.24	81.1352	47.6213	71.3539	272.351	15.7686	42.4743	64.481	432.888	137.505	27.9331	11.5582	11.254	10.1606	2.72197
125.45	51.5782	23391282	8271.1	23779.5	4824.6	88.5104	967.043	4577.51	1585.69	1835.61	69.5095	4315.53	5378.42	209.99	17976.1	9483.14	5893.11	1866.01	1722.39	574.258	1391.06	45.9596	141.081	151.532	5043.93	99.9671	154.424	37.9392	50.4117	42.966	11.8459	6.93783	31.496	1.37283	24.9971

## Sheet: Fig.1g
SerpinA1(-)	SerpinA1 50µg/mL	SerpinA1 100µg/mL
19.685	27.4419	38.4977
22.5	29.3814	46.6063
15.1335	33.5526	40.4762
20.1646	29.878	36.7816
19.0821	30.9353	36.7391
17.3709	30.137	40.9692
15.0579	29.2308	38.1395
14.1243	30.5785	40.339
n = 8 technical replicates/group

## Sheet: Fig.1i
SerpinA1(-)	SerpinA1 100µg/mL	SerpinA1 200µg/mL
3.38983	11.6279	13.6364
3.0303	13.2075	22.5806
3.94737	16.6667	20.3125
13.6364	9.375	13.3333
3.07692	10.7143	8.97436
8.18182	8.33333	25
6.97674	10.9091	14.2857
n = 7 technical replicates/group

## Sheet: Fig.2b
	Adiponectin		Leptin		FAS		ATGL		Glut4		PPARγ		AP2		CEBPα		Adrb3		Tfam		Elovl3		Cidea		PGC1α		PRDM16		UCP1
SerpinA1 (μg/mL)	0	200	0	200	0	200	0	200	0	200	0	200	0	200	0	200	0	200	0	200	0	200	0	200	0	200	0	200	0	200
	0.725264	1.17753	0.981975	1.14951	0.763837	1.26297	1.09814	0.964601	0.949149	0.821065	0.932174	0.82253	1.02501	0.846546	0.966764	0.702604	0.87836	0.794564	1.05032	0.853369	0.870803	0.944134	0.979848	0.812766	1.09495	1.07915	0.859272	0.667472	0.605238	2.09479
	1.0212	1.03016	0.423413	0.846058	0.806189	0.968713	0.880649	0.883923	0.970821	0.683169	0.836776	0.933389	0.923494	1.06683	0.718021	0.764924	0.545866	1.20141	1.38478	0.693714	1.11047	0.981928	0.971887	0.881139	0.788391	1.1437	0.818889	0.784815	0.990543	2.05636
	0.83052	1.03148	0.26498	1.26357	1.17468	1.27831	1.04362	0.971819	1.18002	0.664418	0.956519	0.878842	0.721229	0.863186	1.12127	0.734584	0.823882	1.54543	0.93113	0.804297	1.1574	0.167939	0.964486	1.02752	1.13791	0.663987	1.0025	0.969687	1.15322	2.05976
	0.7398	0.851591	0.992032	1.68735	1.15344	0.66205	1.08845	0.932426	1.04864	0.565279	1.0242	0.788778	0.705668	0.763922	1.40792	0.876729	0.942385	1.20605	0.923536	0.764749	0.864263	0.692818	0.899912	0.912907	1.00429	0.784199	1.1062	0.671055	0.683657	1.68665
	0.907507	0.84422	0.954026	1.01408	1.09497	1.21895	1.25971	0.964983	1.13337	0.790293	1.10985	1.08527	0.755224	0.947302	1.53971	0.720417	1.63849	1.13752	1.06951	0.704884	0.842296	1.01024	0.831895	0.987078	1.18133	1.44098	1.21034	0.810679	0.754145	2.02543
	1.13752	0.627274	1.34655	1.08005	1.07687	0.813919	0.773205	0.900265	1.00078	0.629629	0.940366	0.991066	0.912513	0.864175	0.703972	0.646092	0.691905	1.10233	1.06467	0.793022	1.02873	0.867955	0.813358	0.97134	0.956751	1.33138	0.987744	0.857304	1.34598	1.91122
	1.46174	0.882658	1.14201	0.876701	1.0186	0.927982	0.963046	0.777196	0.73022	0.577312	1.12058	0.847626	1.51815	0.854366	0.799942	0.343644	1.22244	0.773213	0.716036	0.573645	1.09734	0.950035	1.08506	0.89287	0.930856	0.957926	0.804921	0.721407	1.11385	1.29148
	1.17645	0.691729	1.89501	0.95096	0.911408	2.54406	0.893173	1.78648	0.987016	1.68065	1.07953	1.55679	1.43871	1.10082	0.742401	1.34211	1.25667	1.87043	0.860013	1.24903	1.0287	1.46808	1.45355	1.66537	0.905518	2.22829	1.21013	1.37651	1.35337	1.70682
n = 8 technical replicates/group

## Sheet: Fig.2c
The red sections indicate blot results

## Sheet: Fig.2d
SerpinA1 (μg/mL)
0	300
0.926969	1.26072
0.981897	1.48143
0.988895	1.63012
1.08864	1.27337
1.0136	1.19965
n = 5 technical replicates/group

## Sheet: Fig.2e
Time	Control									SerpinA1
0.92	10.4646	8.95077	11.4192	10.3792	10.6411	10.8537	11.6836	8.97165	10.2007	12.5204	13.2995	7.12167	15.4453	10.4898	10.2963	13.8223	12.3509	14.5266	11.0099
8.55	10.3731	8.94983	11.195	10.3143	10.7876	11.0767	11.8855	9.64331	10.5134	12.6952	13.4474	7.3307	15.993	10.7457	10.9566	14.6639	13.1913	15.7835	11.8904
16.2	10.1654	8.74524	11.2012	10.1529	11.6417	11.8481	12.5392	10.1795	11.0687	12.7337	13.58	7.34958	16.0601	10.7906	11.9193	15.6989	14.3217	16.9351	12.7063
23.94	5.75641	4.77658	5.86229	6.2181	8.16865	7.86707	8.37986	6.94664	7.18579	7.42224	8.34344	4.25549	9.03452	5.85084	7.35114	10.2002	9.35536	10.8031	7.97174
31.58	5.08462	3.89111	5.1763	5.52833	7.04796	6.87507	7.32199	6.18184	6.06655	6.38911	7.10353	3.88901	7.88346	5.22713	6.5184	8.50687	8.1132	9.26745	6.8012
39.23	4.92843	4.30013	5.22087	5.45315	6.78487	6.75057	7.27027	5.95238	6.0554	6.48858	6.78621	3.79721	7.84812	5.29487	6.63422	8.19833	7.99423	8.99193	6.75192
46.98	19.2862	19.2765	14.1581	13.167	20.5101	19.3564	16.6377	12.1661	14.5551	21.1537	25.6447	22.9044	19.7957	17.7383	21.5148	24.0645	19.6754	22.3531	16.4032
54.6	17.0187	15.4095	11.7603	11.3693	17.9042	16.5895	14.0828	10.3915	12.5871	18.3721	21.7521	20.6592	16.2697	14.1623	18.6355	20.8465	17.253	19.3895	13.9117
62.23	15.3253	14.4425	10.9761	10.7685	16.7853	15.4219	13.2391	9.72631	11.9309	17.8906	20.9773	20.3958	15.6884	13.8652	17.7718	20.5905	16.9432	18.7474	13.4118
69.98	2.01859	1.31035	2.06662	2.03168	2.57211	2.29877	2.46976	2.21102	2.48764	3.45891	3.52557	2.65203	4.02745	2.41904	2.69258	3.66369	3.55916	3.88766	2.69548
77.61	2.44116	1.95121	2.55311	2.54111	3.06915	2.90038	3.03679	2.59367	2.95205	3.52794	3.93674	2.39937	4.38499	2.8977	3.11259	3.93733	4.03815	4.46665	3.26841
85.24	2.31671	1.97374	2.4257	2.36475	2.96883	2.86073	2.90796	2.5335	2.85368	3.30022	3.75794	2.35331	4.20571	2.91088	3.12332	3.76338	3.95631	4.38133	3.27941
Control n = 9, SerpinA1 n = 10, technical replicates/group

## Sheet: Fig.2f
Basal Respiration			ATP production			Maximal Respiration			Spare Respiratory Capacity
Control	SerpinA1		Control	SerpinA1		Control	SerpinA1		Control	SerpinA1
8.15	9.43		5.24	6.34		17.27	17.85		9.12	8.42
7.43	10.05		4.85	6.79		17.97	22.12		10.53	12.06
9.13	5		6.02	3.55		12.09	20.55		2.96	15.55
8.12	12.03		4.7	8.21		11.14	15.77		3.01	3.74
9.07	8.37		4.86	5.56		17.94	15.32		8.87	6.95
9.55	9.23		5.1	5.4		17.06	18.82		7.51	9.6
10.07	12.04		5.27	7.5		14.17	20.4		4.1	8.37
7.97	10.76		4.23	6.33		9.96	16.12		1.99	5.35
8.58	13.05		5.01	7.94		12.07	18.47		3.49	5.42
	10.01			5.95			13.71			3.7
Control n = 9, SerpinA1 n = 10, technical replicates/group

## Sheet: Fig.2h
	UCP1			Adiponectin			Leptin			PGC1α			AP2			FAS
SerpinA1 (μg/mL)	0	200	500	0	200	500	0	200	500	0	200	500	0	200	500	0	200	500
	0.540424	1.84495	3.03383	0.717965	2.11303	1.1424	0.508738	2.85241	0.643161	0.731429	2.02193	1.5616	0.794193	1.64027	2.0295	0.844955	1.24555	0.869249
	0.529988	4.07261	3.42087	0.738968	1.54499	0.738517	0.516766	3.18039	0.526279	0.575534	1.64481	1.13619	0.579875	1.70852	1.30591	0.687157	1.61071	1.11103
	0.806293	2.93476	3.71137	0.863643	1.11316	0.630125	0.521487	0.909803	0.896159	0.84896	1.01764	1.10031	0.897761	1.0839	1.05743	0.813289	0.829421	0.510074
	1.01357	1.87731	3.62264	0.799694	1.22649	0.91997	0.810582	0.556391	1.08763	0.960701	1.19532	1.19456	0.8726	1.35677	1.18302	1.07986	0.983144	0.870786
	0.956204	1.25868	1.46977	0.888902	1.0349	0.904874	1.52311	1.18569	0.954089	1.47441	0.846092	1.09468	1.14688	1.0393	0.841406	1.25451	0.803636	0.58
	1.37021	2.05372	1.46865	1.35528	0.981363	0.699848	0.540854	1.4747	0.885993	1.24941	1.11521	0.906414	1.09666	1.39262	0.833732	1.13802	0.825872	0.635577
	1.88638	1.3857	2.45773	1.45503	0.718804	0.752763	1.76675	0.798579	0.689211	1.23014	0.837534	1.06984	1.69571	0.799071	0.924118	1.45583	0.449833	0.548954
	0.896934	1.33605		1.18052	1.01296		1.81171	0.762299		0.929416	0.910094		0.916319	0.914236		0.72637	0.732128
0 µg/mL n = 8, 200 µg/mL n = 8, and 500 µg/mL n = 7, technical replicates/group

[truncated: 111 more sheets: Fig.2i, Fig.2j, Fig.3b, Fig.3c, Fig.3e, Fig.3f, Fig.3g, Fig.3h, Fig.3j, Fig.3k, Fig.3l, Fig.3n, Fig.3o, Fig.3p, Fig.4b, Fig.4c, Fig.4d, Fig.4e, Fig.4f, Fig.4g …]
